# Supplementary material for: (Pro)renin Receptor Expression Increases throughout the Colorectal Adenoma—Adenocarcinoma Sequence and It Is Associated with Worse Colorectal Cancer Prognosis
Source: Cancers (Basel). 2019 Jun 24;11(6):881. doi: 10.3390/cancers11060881 (PMC6627867; doi:10.3390/cancers11060881)
Supplement: Supplementary file 1 [file cancers-11-00881-s001.zip]

Archive with 21 entries (18 files):
- SUPPLEMENTARY MATERIAL/
- SUPPLEMENTARY MATERIAL/Table S3. Multivariate analysis of clinical and pathological variables and PRR expression in the centre of primary tumours and local and distant metastases for CRC patientsΓÇÖ 10-year overall survival prediction.docx
- __MACOSX/
- __MACOSX/SUPPLEMENTARY MATERIAL/
- __MACOSX/SUPPLEMENTARY MATERIAL/._Table S3. Multivariate analysis of clinical and pathological variables and PRR expression in the centre of primary tumours and local and distant metastases for CRC patientsΓÇÖ 10-year overall survival prediction.docx
- SUPPLEMENTARY MATERIAL/.DS_Store
- __MACOSX/SUPPLEMENTARY MATERIAL/._.DS_Store
- SUPPLEMENTARY MATERIAL/Table S5. Association of PRR protein expression in primary tumours with tumour budding. .docx
- __MACOSX/SUPPLEMENTARY MATERIAL/._Table S5. Association of PRR protein expression in primary tumours with tumour budding. .docx
- SUPPLEMENTARY MATERIAL/Figure S1. 10-year overall survival of CRC patients according to PRR staining. .docx
- __MACOSX/SUPPLEMENTARY MATERIAL/._Figure S1. 10-year overall survival of CRC patients according to PRR staining. .docx
- SUPPLEMENTARY MATERIAL/Table S4. Disease-free survival (DFS) of CRC patients according to PRR staining.docx
- __MACOSX/SUPPLEMENTARY MATERIAL/._Table S4. Disease-free survival (DFS) of CRC patients according to PRR staining.docx
- SUPPLEMENTARY MATERIAL/Table S2. Univariate analysis of clinical and pathological variables and PRR expression for CRC patientsΓÇÖ 10-year overall survival prediction.docx
- __MACOSX/SUPPLEMENTARY MATERIAL/._Table S2. Univariate analysis of clinical and pathological variables and PRR expression for CRC patientsΓÇÖ 10-year overall survival prediction.docx
- SUPPLEMENTARY MATERIAL/Table S1. Univariate analysis of clinical and pathological variables and PRR expression for CRC patientsΓÇÖ 5-year overall survival prediction.docx
- __MACOSX/SUPPLEMENTARY MATERIAL/._Table S1. Univariate analysis of clinical and pathological variables and PRR expression for CRC patientsΓÇÖ 5-year overall survival prediction.docx
- SUPPLEMENTARY MATERIAL/Figure S2. Immunohistochemical H&E staining for budding evaluation in primary CRC.docx
- __MACOSX/SUPPLEMENTARY MATERIAL/._Figure S2. Immunohistochemical H&E staining for budding evaluation in primary CRC.docx
- SUPPLEMENTARY MATERIAL/Figure S3. PRR knockdown in CRC cell lines for antibodyΓÇÖs specificity evaluation. (.docx
- __MACOSX/SUPPLEMENTARY MATERIAL/._Figure S3. PRR knockdown in CRC cell lines for antibodyΓÇÖs specificity evaluation. (.docx
